# Supplementary material for: Environmental offsets, resilience and cost-effective conservation
Source: R Soc Open Sci. 2015 Jul 8;2(7):140521. doi: 10.1098/rsos.140521 (PMC4632573; doi:10.1098/rsos.140521)
Supplement: Supplementary Material_ReefLinkData_Ningaloo.txt [file rsos140521supp2.txt]

0	0	5.366706E-02
0	1	4.857294E-02
1	0	4.857294E-02
0	2	4.180017E-02
2	0	4.180017E-02
0	3	4.054287E-02
3	0	4.054287E-02
0	4	.0398488
4	0	.0398488
0	5	3.900256E-02
5	0	3.900256E-02
0	6	3.692902E-02
6	0	3.692902E-02
0	7	.0340208
7	0	.0340208
0	8	4.269451E-02
8	0	4.269451E-02
0	9	4.158046E-02
9	0	4.158046E-02
0	10	3.235535E-02
10	0	3.235535E-02
0	11	3.180863E-02
11	0	3.180863E-02
0	12	4.060619E-02
12	0	4.060619E-02
0	13	3.036477E-02
13	0	3.036477E-02
0	14	2.991576E-02
14	0	2.991576E-02
0	15	3.968615E-02
15	0	3.968615E-02
0	16	2.561496E-02
16	0	2.561496E-02
0	17	3.809121E-02
17	0	3.809121E-02
0	18	2.251234E-02
18	0	2.251234E-02
0	19	.0219891
19	0	.0219891
0	20	1.877021E-02
20	0	1.877021E-02
0	21	1.672647E-02
21	0	1.672647E-02
0	22	1.504239E-02
22	0	1.504239E-02
0	23	1.287251E-02
23	0	1.287251E-02
0	24	1.118679E-02
24	0	1.118679E-02
0	25	1.201077E-02
25	0	1.201077E-02
0	26	1.083361E-02
26	0	1.083361E-02
1	1	4.965943E-02
1	2	4.201536E-02
2	1	4.201536E-02
1	3	4.059203E-02
3	1	4.059203E-02
1	4	3.994377E-02
4	1	3.994377E-02
1	5	3.907338E-02
5	1	3.907338E-02
1	6	3.704756E-02
6	1	3.704756E-02
1	7	3.418758E-02
7	1	3.418758E-02
1	8	4.233627E-02
8	1	4.233627E-02
1	9	.0415499
9	1	.0415499
1	10	3.250473E-02
10	1	3.250473E-02
1	11	3.197164E-02
11	1	3.197164E-02
1	12	4.072188E-02
12	1	4.072188E-02
1	13	3.054402E-02
13	1	3.054402E-02
1	14	3.009772E-02
14	1	3.009772E-02
1	15	3.990892E-02
15	1	3.990892E-02
1	16	2.575035E-02
16	1	2.575035E-02
1	17	3.848244E-02
17	1	3.848244E-02
1	18	.0226817
18	1	.0226817
1	19	2.215298E-02
19	1	2.215298E-02
1	20	1.900173E-02
20	1	1.900173E-02
1	21	1.699292E-02
21	1	1.699292E-02
1	22	1.530781E-02
22	1	1.530781E-02
1	23	1.312373E-02
23	1	1.312373E-02
1	24	1.141524E-02
24	1	1.141524E-02
1	25	1.225418E-02
25	1	1.225418E-02
1	26	1.105691E-02
26	1	1.105691E-02
2	2	.0454501
2	3	4.384392E-02
3	2	4.384392E-02
2	4	4.320033E-02
4	2	4.320033E-02
2	5	4.226093E-02
5	2	4.226093E-02
2	6	4.007216E-02
6	2	4.007216E-02
2	7	3.695134E-02
7	2	3.695134E-02
2	8	3.535721E-02
8	2	3.535721E-02
2	9	3.548627E-02
9	2	3.548627E-02
2	10	3.513312E-02
10	2	3.513312E-02
2	11	3.454823E-02
11	2	3.454823E-02
2	12	3.533631E-02
12	2	3.533631E-02
2	13	3.299021E-02
13	2	3.299021E-02
2	14	.0325043
14	2	.0325043
2	15	3.512812E-02
15	2	3.512812E-02
2	16	2.781651E-02
16	2	2.781651E-02
2	17	3.475533E-02
17	2	3.475533E-02
2	18	2.446803E-02
18	2	2.446803E-02
2	19	2.389858E-02
19	2	2.389858E-02
2	20	2.040333E-02
20	2	2.040333E-02
2	21	1.814067E-02
21	2	1.814067E-02
2	22	1.627814E-02
22	2	1.627814E-02
2	23	1.387553E-02
23	2	1.387553E-02
2	24	1.202435E-02
24	2	1.202435E-02
2	25	1.291621E-02
25	2	1.291621E-02
2	26	1.163619E-02
26	2	1.163619E-02
3	3	4.498095E-02
3	4	4.420183E-02
4	3	4.420183E-02
3	5	4.326967E-02
5	3	4.326967E-02
3	6	4.097142E-02
6	3	4.097142E-02
3	7	3.774378E-02
7	3	3.774378E-02
3	8	3.382188E-02
8	3	3.382188E-02
3	9	3.400182E-02
9	3	3.400182E-02
3	10	3.589712E-02
10	3	3.589712E-02
3	11	3.529042E-02
11	3	3.529042E-02
3	12	3.391445E-02
12	3	3.391445E-02
3	13	3.368726E-02
13	3	3.368726E-02
3	14	3.318875E-02
14	3	3.318875E-02
3	15	3.377575E-02
15	3	3.377575E-02
3	16	.0284183
16	3	.0284183
3	17	.0335479
17	3	.0335479
3	18	2.497382E-02
18	3	2.497382E-02
3	19	2.439389E-02
19	3	2.439389E-02
3	20	2.077356E-02
20	3	2.077356E-02
3	21	.0184237
21	3	.0184237
3	22	1.650832E-02
22	3	1.650832E-02
3	23	1.404427E-02
23	3	1.404427E-02
3	24	1.215662E-02
24	3	1.215662E-02
3	25	1.306017E-02
25	3	1.306017E-02
3	26	.0117609
26	3	.0117609
4	4	4.463426E-02
4	5	4.366167E-02
5	4	4.366167E-02
4	6	4.136013E-02
6	4	4.136013E-02
4	7	3.810638E-02
7	4	3.810638E-02
4	8	3.322925E-02
8	4	3.322925E-02
4	9	3.346125E-02
9	4	3.346125E-02
4	10	3.623921E-02
10	4	3.623921E-02
4	11	3.562822E-02
11	4	3.562822E-02
4	12	3.342258E-02
12	4	3.342258E-02
4	13	3.401119E-02
13	4	3.401119E-02
4	14	3.350813E-02
14	4	3.350813E-02
4	15	3.333227E-02
15	4	3.333227E-02
4	16	2.868844E-02
16	4	2.868844E-02
4	17	3.319574E-02
17	4	3.319574E-02
4	18	.0252147
18	4	.0252147
4	19	2.462898E-02
19	4	2.462898E-02
4	20	2.097679E-02
20	4	2.097679E-02
4	21	.0186022
21	4	.0186022
4	22	1.666615E-02
22	4	1.666615E-02
4	23	1.417515E-02
23	4	1.417515E-02
4	24	1.226782E-02
24	4	1.226782E-02
4	25	.0131799
25	4	.0131799
4	26	1.186795E-02
26	4	1.186795E-02
4	27	1.007524E-02
27	4	1.007524E-02
5	5	4.439414E-02
5	6	.0420328
6	5	.0420328
5	7	3.871844E-02
7	5	3.871844E-02
5	8	3.243107E-02
8	5	3.243107E-02
5	9	3.269948E-02
9	5	3.269948E-02
5	10	.0368277
10	5	.0368277
5	11	3.620396E-02
11	5	3.620396E-02
5	12	3.270116E-02
12	5	3.270116E-02
5	13	3.455765E-02
13	5	3.455765E-02
5	14	3.404596E-02
14	5	3.404596E-02
5	15	3.265415E-02
15	5	3.265415E-02
5	16	2.915581E-02
16	5	2.915581E-02
5	17	3.260567E-02
17	5	3.260567E-02
5	18	2.561841E-02
18	5	2.561841E-02
5	19	2.502385E-02
19	5	2.502385E-02
5	20	2.129404E-02
20	5	2.129404E-02
5	21	1.886433E-02
21	5	1.886433E-02
5	22	1.689063E-02
22	5	1.689063E-02
5	23	1.435367E-02
23	5	1.435367E-02
5	24	1.241594E-02
24	5	1.241594E-02
5	25	1.333975E-02
25	5	1.333975E-02
5	26	1.200971E-02
26	5	1.200971E-02
5	27	.0101921
27	5	.0101921
6	6	4.378892E-02
6	7	4.033542E-02
7	6	4.033542E-02
6	8	3.069875E-02
8	6	3.069875E-02
6	9	.0310627
9	6	.0310627
6	10	3.836566E-02
10	6	3.836566E-02
6	11	3.771651E-02
11	6	3.771651E-02
6	12	3.116582E-02
12	6	3.116582E-02
6	13	3.600135E-02
13	6	3.600135E-02
6	14	3.546823E-02
14	6	3.546823E-02
6	15	3.122572E-02
15	6	3.122572E-02
6	16	3.037242E-02
16	6	3.037242E-02
6	17	3.139092E-02
17	6	3.139092E-02
6	18	.0266886
18	6	.0266886
6	19	2.606927E-02
19	6	2.606927E-02
6	20	2.217115E-02
20	6	2.217115E-02
6	21	1.961762E-02
21	6	1.961762E-02
6	22	1.755001E-02
22	6	1.755001E-02
6	23	1.489434E-02
23	6	1.489434E-02
6	24	1.287306E-02
24	6	1.287306E-02
6	25	1.383187E-02
25	6	1.383187E-02
6	26	1.244927E-02
26	6	1.244927E-02
6	27	1.055931E-02
27	6	1.055931E-02
7	7	.0430547
7	8	2.824808E-02
8	7	2.824808E-02
7	9	2.869577E-02
9	7	2.869577E-02
7	10	4.093494E-02
10	7	4.093494E-02
7	11	.0402533
11	7	.0402533
7	12	.0288999
12	7	.0288999
7	13	3.842739E-02
13	7	3.842739E-02
7	14	3.785865E-02
14	7	3.785865E-02
7	15	2.907054E-02
15	7	2.907054E-02
7	16	3.240974E-02
16	7	3.240974E-02
7	17	2.946272E-02
17	7	2.946272E-02
7	18	2.848747E-02
18	7	2.848747E-02
7	19	2.782616E-02
19	7	2.782616E-02
7	20	2.365049E-02
20	7	2.365049E-02
7	21	2.088883E-02
21	7	2.088883E-02
7	22	1.866328E-02
22	7	1.866328E-02
7	23	1.580813E-02
23	7	1.580813E-02
7	24	1.364674E-02
24	7	1.364674E-02
7	25	.0146641
25	7	.0146641
7	26	1.319348E-02
26	7	1.319348E-02
7	27	1.118209E-02
27	7	1.118209E-02
8	8	4.910057E-02
8	9	.0475354
9	8	.0475354
8	10	3.074265E-02
10	8	3.074265E-02
8	11	3.032029E-02
11	8	3.032029E-02
8	12	4.633758E-02
12	8	4.633758E-02
8	13	2.912294E-02
13	8	2.912294E-02
8	14	.0287386
14	8	.0287386
8	15	4.520775E-02
15	8	4.520775E-02
8	16	.0247102
16	8	.0247102
8	17	4.317401E-02
17	8	4.317401E-02
8	18	2.199893E-02
18	8	2.199893E-02
8	19	2.149427E-02
19	8	2.149427E-02
8	20	1.880825E-02
20	8	1.880825E-02
8	21	1.710492E-02
21	8	1.710492E-02
8	22	1.556134E-02
22	8	1.556134E-02
8	23	1.351107E-02
23	8	1.351107E-02
8	24	1.184242E-02
24	8	1.184242E-02
8	25	1.269116E-02
25	8	1.269116E-02
8	26	1.149088E-02
26	8	1.149088E-02
9	9	4.826948E-02
9	10	3.074163E-02
10	9	3.074163E-02
9	11	3.033862E-02
11	9	3.033862E-02
9	12	4.704429E-02
12	9	4.704429E-02
9	13	2.917949E-02
13	9	2.917949E-02
9	14	2.880475E-02
14	9	2.880475E-02
9	15	4.589552E-02
15	9	4.589552E-02
9	16	2.481154E-02
16	9	2.481154E-02
9	17	4.383747E-02
17	9	4.383747E-02
9	18	2.213489E-02
18	9	2.213489E-02
9	19	2.162987E-02
19	9	2.162987E-02
9	20	1.898284E-02
20	9	1.898284E-02
9	21	1.729851E-02
21	9	1.729851E-02
9	22	1.575387E-02
22	9	1.575387E-02
9	23	1.369367E-02
23	9	1.369367E-02
9	24	1.200938E-02
24	9	1.200938E-02
9	25	1.286835E-02
25	9	1.286835E-02
9	26	1.165425E-02
26	9	1.165425E-02
10	10	4.279626E-02
10	11	4.206026E-02
11	10	4.206026E-02
10	12	2.748671E-02
12	10	2.748671E-02
10	13	4.014405E-02
13	10	4.014405E-02
10	14	.0395497
14	10	.0395497
10	15	2.768981E-02
15	10	2.768981E-02
10	16	3.387914E-02
16	10	3.387914E-02
10	17	2.815188E-02
17	10	2.815188E-02
10	18	2.976506E-02
18	10	2.976506E-02
10	19	2.907544E-02
19	10	2.907544E-02
10	20	2.466596E-02
20	10	2.466596E-02
10	21	2.173505E-02
21	10	2.173505E-02
10	22	.0193937
22	10	.0193937
10	23	1.639687E-02
23	10	1.639687E-02
10	24	.0141409
24	10	.0141409
10	25	.0151952
25	10	.0151952
10	26	1.366776E-02
26	10	1.366776E-02
10	27	1.157738E-02
27	10	1.157738E-02
11	11	4.269876E-02
11	12	2.708133E-02
12	11	2.708133E-02
11	13	4.075166E-02
13	11	4.075166E-02
11	14	.0401479
14	11	.0401479
11	15	2.729912E-02
15	11	2.729912E-02
11	16	3.437852E-02
16	11	3.437852E-02
11	17	2.779088E-02
17	11	2.779088E-02
11	18	.0302123
18	11	.0302123
11	19	2.951182E-02
19	11	2.951182E-02
11	20	2.504019E-02
20	11	2.504019E-02
11	21	2.206003E-02
21	11	2.206003E-02
11	22	1.967993E-02
22	11	1.967993E-02
11	23	1.663375E-02
23	11	1.663375E-02
11	24	1.434259E-02
24	11	1.434259E-02
11	25	1.541185E-02
25	11	1.541185E-02
11	26	1.386204E-02
26	11	1.386204E-02
11	27	1.174071E-02
27	11	1.174071E-02
12	12	4.786145E-02
12	13	.0292347
13	12	.0292347
12	14	2.886967E-02
14	12	2.886967E-02
12	15	4.669258E-02
15	12	4.669258E-02
12	16	2.491501E-02
16	12	2.491501E-02
12	17	4.459345E-02
17	12	4.459345E-02
12	18	2.227317E-02
18	12	2.227317E-02
12	19	2.176802E-02
19	12	2.176802E-02
12	20	.0191607
20	12	.0191607
12	21	1.749734E-02
21	12	1.749734E-02
12	22	1.595319E-02
22	12	1.595319E-02
12	23	.013885
23	12	.013885
12	24	1.218584E-02
24	12	1.218584E-02
12	25	1.305517E-02
25	12	1.305517E-02
12	26	1.182728E-02
26	12	1.182728E-02
12	27	1.014132E-02
27	12	1.014132E-02
13	13	4.260326E-02
13	14	4.197191E-02
14	13	4.197191E-02
13	15	2.626908E-02
15	13	2.626908E-02
13	16	3.591687E-02
16	13	3.591687E-02
13	17	2.681892E-02
17	13	2.681892E-02
13	18	3.158269E-02
18	13	3.158269E-02
13	19	3.084982E-02
19	13	3.084982E-02
13	20	2.616892E-02
20	13	2.616892E-02
13	21	2.302721E-02
21	13	2.302721E-02
13	22	2.052694E-02
22	13	2.052694E-02
13	23	1.733002E-02
23	13	1.733002E-02
13	24	1.493375E-02
24	13	1.493375E-02
13	25	1.604657E-02
25	13	1.604657E-02
13	26	1.443105E-02
26	13	1.443105E-02
13	27	1.221852E-02
27	13	1.221852E-02
13	28	1.029725E-02
28	13	1.029725E-02
14	14	4.261648E-02
14	15	2.595912E-02
15	14	2.595912E-02
14	16	3.646045E-02
16	14	3.646045E-02
14	17	2.652326E-02
17	14	2.652326E-02
14	18	.0320674
18	14	.0320674
14	19	3.132315E-02
19	14	3.132315E-02
14	20	2.656602E-02
20	14	2.656602E-02
14	21	2.336576E-02
21	14	2.336576E-02
14	22	2.082289E-02
22	14	2.082289E-02
14	23	1.757287E-02
23	14	1.757287E-02
14	24	1.513985E-02
24	14	1.513985E-02
14	25	1.626774E-02
25	14	1.626774E-02
14	26	1.462941E-02
26	14	1.462941E-02
14	27	1.238513E-02
27	14	1.238513E-02
14	28	1.043664E-02
28	14	1.043664E-02
15	15	.0475894
15	16	2.507037E-02
16	15	2.507037E-02
15	17	4.544264E-02
17	15	4.544264E-02
15	18	.02246
18	15	.02246
15	19	2.195397E-02
19	15	2.195397E-02
15	20	1.938181E-02
20	15	1.938181E-02
15	21	1.773611E-02
21	15	1.773611E-02
15	22	1.618914E-02
22	15	1.618914E-02
15	23	1.410831E-02
23	15	1.410831E-02
15	24	1.239036E-02
24	15	1.239036E-02
15	25	1.327202E-02
25	15	1.327202E-02
15	26	1.202752E-02
26	15	1.202752E-02
15	27	1.031762E-02
27	15	1.031762E-02
16	16	4.322777E-02
16	17	2.337161E-02
17	16	2.337161E-02
16	18	3.788726E-02
18	16	3.788726E-02
16	19	3.703062E-02
19	16	3.703062E-02
16	20	3.109422E-02
20	16	3.109422E-02
16	21	2.707135E-02
21	16	2.707135E-02
16	22	2.401979E-02
22	16	2.401979E-02
16	23	2.015546E-02
23	16	2.015546E-02
16	24	1.732141E-02
24	16	1.732141E-02
16	25	1.859857E-02
25	16	1.859857E-02
16	26	1.672577E-02
26	16	1.672577E-02
16	27	1.414659E-02
27	16	1.414659E-02
16	28	1.191032E-02
28	16	1.191032E-02
16	29	1.034107E-02
29	16	1.034107E-02
16	30	1.074279E-02
30	16	1.074279E-02
16	31	1.049475E-02
31	16	1.049475E-02
17	17	4.717724E-02
17	18	2.294466E-02
18	17	2.294466E-02
17	19	2.243467E-02
19	17	2.243467E-02
17	20	1.991151E-02
20	17	1.991151E-02
17	21	1.828505E-02
21	17	1.828505E-02
17	22	1.672083E-02
22	17	1.672083E-02
17	23	1.460014E-02
23	17	1.460014E-02
17	24	1.283499E-02
24	17	1.283499E-02
17	25	1.374498E-02
25	17	1.374498E-02
17	26	1.246161E-02
26	17	1.246161E-02
17	27	1.069632E-02
27	17	1.069632E-02
18	18	4.313895E-02
18	19	4.213321E-02
19	18	4.213321E-02
18	20	3.527667E-02
20	18	3.527667E-02
18	21	3.054179E-02
21	18	3.054179E-02
18	22	2.705442E-02
22	18	2.705442E-02
18	23	.0226481
23	18	.0226481
18	24	1.945042E-02
24	18	1.945042E-02
18	25	2.086454E-02
25	18	2.086454E-02
18	26	1.877649E-02
26	18	1.877649E-02
18	27	1.588373E-02
27	18	1.588373E-02
18	28	1.337309E-02
28	18	1.337309E-02
18	29	.0116104
29	18	.0116104
18	30	.0120481
30	18	.0120481
18	31	1.176896E-02
31	18	1.176896E-02
18	32	.0109793
32	18	.0109793
18	33	1.017505E-02
33	18	1.017505E-02
18	34	1.027063E-02
34	18	1.027063E-02
19	19	4.324064E-02
19	20	3.605287E-02
20	19	3.605287E-02
19	21	3.115556E-02
21	19	3.115556E-02
19	22	.0275915
22	19	.0275915
19	23	2.308695E-02
23	19	2.308695E-02
19	24	1.982663E-02
24	19	1.982663E-02
19	25	2.126032E-02
25	19	2.126032E-02
19	26	1.913872E-02
26	19	1.913872E-02
19	27	1.619292E-02
27	19	1.619292E-02
19	28	1.363468E-02
28	19	1.363468E-02
19	29	1.183796E-02
29	19	1.183796E-02
19	30	1.228018E-02
30	19	1.228018E-02
19	31	1.199548E-02
31	19	1.199548E-02
19	32	1.119151E-02
32	19	1.119151E-02
19	33	1.037653E-02
33	19	1.037653E-02
19	34	1.047175E-02
34	19	1.047175E-02
20	20	4.259015E-02
20	21	3.670553E-02
21	20	3.670553E-02
20	22	3.251775E-02
22	20	3.251775E-02
20	23	2.719658E-02
23	20	2.719658E-02
20	24	2.336104E-02
24	20	2.336104E-02
20	25	2.502592E-02
25	20	2.502592E-02
20	26	2.254924E-02
26	20	2.254924E-02
20	27	1.908828E-02
27	20	1.908828E-02
20	28	1.607699E-02
28	20	1.607699E-02
20	29	1.396013E-02
29	20	1.396013E-02
20	30	1.447282E-02
30	20	1.447282E-02
20	31	1.413706E-02
31	20	1.413706E-02
20	32	1.319191E-02
32	20	1.319191E-02
20	33	.012241
33	20	.012241
20	34	1.234912E-02
34	20	1.234912E-02
20	35	1.168049E-02
35	20	1.168049E-02
20	36	1.159791E-02
36	20	1.159791E-02
20	37	1.137258E-02
37	20	1.137258E-02
20	38	1.153702E-02
38	20	1.153702E-02
20	39	1.085882E-02
39	20	1.085882E-02
20	40	.0106639
40	20	.0106639
21	21	4.154526E-02
21	22	3.679087E-02
22	21	3.679087E-02
21	23	3.077447E-02
23	21	3.077447E-02
21	24	2.643047E-02
24	21	2.643047E-02
21	25	2.832345E-02
25	21	2.832345E-02
21	26	2.551244E-02
26	21	2.551244E-02
21	27	2.159011E-02
27	21	2.159011E-02
21	28	.0181805
28	21	.0181805
21	29	1.578509E-02
29	21	1.578509E-02
21	30	1.637132E-02
30	21	1.637132E-02
21	31	1.599163E-02
31	21	1.599163E-02
21	32	1.492094E-02
32	21	1.492094E-02
21	33	1.383687E-02
33	21	1.383687E-02
21	34	1.396332E-02
34	21	1.396332E-02
21	35	1.320365E-02
35	21	1.320365E-02
21	36	1.310927E-02
36	21	1.310927E-02
21	37	.0128528
37	21	.0128528
21	38	1.303972E-02
38	21	1.303972E-02
21	39	1.226966E-02
39	21	1.226966E-02
21	40	1.205401E-02
40	21	1.205401E-02
22	22	4.070061E-02
22	23	.0340404
23	22	.0340404
22	24	2.923794E-02
24	22	2.923794E-02
22	25	3.131966E-02
25	22	3.131966E-02
22	26	2.822215E-02
26	22	2.822215E-02
22	27	2.388448E-02
27	22	2.388448E-02
22	28	2.011235E-02
28	22	2.011235E-02
22	29	1.746226E-02
29	22	1.746226E-02
22	30	1.811091E-02
30	22	1.811091E-02
22	31	1.769085E-02
31	22	1.769085E-02
22	32	1.650655E-02
32	22	1.650655E-02
22	33	1.530616E-02
33	22	1.530616E-02
22	34	1.544692E-02
34	22	1.544692E-02
22	35	1.460582E-02
35	22	1.460582E-02
22	36	1.450114E-02
36	22	1.450114E-02
22	37	1.421691E-02
37	22	1.421691E-02
22	38	.014424
38	22	.014424
22	39	1.357105E-02
39	22	1.357105E-02
22	40	1.333401E-02
40	22	1.333401E-02
22	41	1.062064E-02
41	22	1.062064E-02
22	42	1.074155E-02
42	22	1.074155E-02
23	23	3.913863E-02
23	24	3.361149E-02
24	23	3.361149E-02
23	25	3.599216E-02
25	23	3.599216E-02
23	26	.0324451
26	23	.0324451
23	27	2.744897E-02
27	23	2.744897E-02
23	28	2.310987E-02
28	23	2.310987E-02
23	29	2.006362E-02
29	23	2.006362E-02
23	30	2.081822E-02
30	23	2.081822E-02
23	31	2.033557E-02
31	23	2.033557E-02
23	32	1.897245E-02
32	23	1.897245E-02
23	33	1.758035E-02
33	23	1.758035E-02
23	34	1.774862E-02
34	23	1.774862E-02
23	35	1.677689E-02
35	23	1.677689E-02
23	36	1.665505E-02
36	23	1.665505E-02
23	37	1.632587E-02
37	23	1.632587E-02
23	38	1.656534E-02
38	23	1.656534E-02
23	39	1.558044E-02
39	23	1.558044E-02
23	40	1.531585E-02
40	23	1.531585E-02
23	41	1.218095E-02
41	23	1.218095E-02
23	42	1.233036E-02
42	23	1.233036E-02
23	43	1.074801E-02
43	23	1.074801E-02
24	24	3.771178E-02
24	25	3.509508E-02
25	24	3.509508E-02
24	26	3.640116E-02
26	24	3.640116E-02
24	27	3.079482E-02
27	24	3.079482E-02
24	28	2.592565E-02
28	24	2.592565E-02
24	29	.0225082
29	24	.0225082
24	30	2.335783E-02
30	24	2.335783E-02
24	31	2.281628E-02
31	24	2.281628E-02
24	32	2.128686E-02
32	24	2.128686E-02
24	33	1.971907E-02
33	24	1.971907E-02
24	34	1.991176E-02
34	24	1.991176E-02
24	35	1.881869E-02
35	24	1.881869E-02
24	36	1.868099E-02
36	24	1.868099E-02
24	37	1.830994E-02
37	24	1.830994E-02
24	38	1.857961E-02
38	24	1.857961E-02
24	39	1.747135E-02
39	24	1.747135E-02
24	40	1.717996E-02
40	24	1.717996E-02
24	41	1.365066E-02
41	24	1.365066E-02
24	42	.0138264
42	24	.0138264
24	43	1.204698E-02
43	24	1.204698E-02
24	44	1.086801E-02
44	24	1.086801E-02
24	45	1.060457E-02
45	24	1.060457E-02
24	46	1.048514E-02
46	24	1.048514E-02
24	47	1.033142E-02
47	24	1.033142E-02
24	48	1.013944E-02
48	24	1.013944E-02
25	25	3.833356E-02
25	26	3.446819E-02
26	25	3.446819E-02
25	27	2.915675E-02
27	25	2.915675E-02
25	28	2.454838E-02
28	25	2.454838E-02
25	29	2.131385E-02
29	25	2.131385E-02
25	30	2.213282E-02
30	25	2.213282E-02
25	31	2.162048E-02
31	25	2.162048E-02
25	32	.0201681
32	25	.0201681
25	33	1.866866E-02
33	25	1.866866E-02
25	34	1.885719E-02
34	25	1.885719E-02
25	35	1.781739E-02
35	25	1.781739E-02
25	36	1.768583E-02
36	25	1.768583E-02
25	37	1.733279E-02
37	25	1.733279E-02
25	38	1.758908E-02
38	25	1.758908E-02
25	39	1.653706E-02
39	25	1.653706E-02
25	40	.0162663
40	25	.0162663
25	41	1.291682E-02
41	25	1.291682E-02
25	42	.0130871
42	25	.0130871
25	43	1.140027E-02
43	25	1.140027E-02
25	44	.0102847
44	25	.0102847
25	45	1.003442E-02
45	25	1.003442E-02
26	26	3.742965E-02
26	27	3.165732E-02
27	26	3.165732E-02
26	28	2.665183E-02
28	26	2.665183E-02
26	29	2.313898E-02
29	26	2.313898E-02
26	30	2.401629E-02
30	26	2.401629E-02
26	31	2.345957E-02
31	26	2.345957E-02
26	32	.0218864
32	26	.0218864
26	33	2.026974E-02
33	26	2.026974E-02
26	34	2.047039E-02
34	26	2.047039E-02
26	35	1.934475E-02
35	26	1.934475E-02
26	36	1.920261E-02
36	26	1.920261E-02
26	37	1.882022E-02
37	26	1.882022E-02
26	38	1.909799E-02
38	26	1.909799E-02
26	39	1.795702E-02
39	26	1.795702E-02
26	40	1.766038E-02
40	26	1.766038E-02
26	41	1.402658E-02
41	26	1.402658E-02
26	42	1.421076E-02
42	26	1.421076E-02
26	43	1.237975E-02
43	26	1.237975E-02
26	44	1.116832E-02
44	26	1.116832E-02
26	45	1.089653E-02
45	26	1.089653E-02
26	46	1.077342E-02
46	26	1.077342E-02
26	47	1.061636E-02
47	26	1.061636E-02
26	48	1.041837E-02
48	26	1.041837E-02
26	49	1.010479E-02
49	26	1.010479E-02
27	27	3.602947E-02
27	28	3.033248E-02
28	27	3.033248E-02
27	29	2.633422E-02
29	27	2.633422E-02
27	30	2.731699E-02
30	27	2.731699E-02
27	31	2.668318E-02
31	27	2.668318E-02
27	32	2.489967E-02
32	27	2.489967E-02
27	33	2.306889E-02
33	27	2.306889E-02
27	34	.0232964
34	27	.0232964
27	35	2.201639E-02
35	27	2.201639E-02
27	36	.0218544
36	27	.0218544
27	37	.0214184
37	27	.0214184
27	38	2.173504E-02
38	27	2.173504E-02
27	39	2.043447E-02
39	27	2.043447E-02
27	40	2.009943E-02
40	27	2.009943E-02
27	41	1.595493E-02
41	27	1.595493E-02
27	42	1.617161E-02
42	27	1.617161E-02
27	43	1.408425E-02
43	27	1.408425E-02
27	44	1.270637E-02
44	27	1.270637E-02
27	45	1.239482E-02
45	27	1.239482E-02
27	46	1.225384E-02
46	27	1.225384E-02
27	47	1.207725E-02
47	27	1.207725E-02
27	48	.0118504
48	27	.0118504
27	49	1.149597E-02
49	27	1.149597E-02
27	50	.0104849
50	27	.0104849
27	51	.0110934
51	27	.0110934
27	52	1.067489E-02
52	27	1.067489E-02
28	28	3.416726E-02
28	29	2.966337E-02
29	28	2.966337E-02
28	30	3.070936E-02
30	28	3.070936E-02
28	31	3.000309E-02
31	28	3.000309E-02
28	32	2.802639E-02
32	28	2.802639E-02
28	33	2.598282E-02
33	28	2.598282E-02
28	34	2.624071E-02
34	28	2.624071E-02
28	35	2.479881E-02
35	28	2.479881E-02
28	36	2.461507E-02
36	28	2.461507E-02
28	37	2.412116E-02
37	28	2.412116E-02
28	38	2.447952E-02
38	28	2.447952E-02
28	39	2.300878E-02
39	28	2.300878E-02
28	40	2.263996E-02
40	28	2.263996E-02
28	41	1.795178E-02
41	28	1.795178E-02
28	42	1.821063E-02
42	28	1.821063E-02
28	43	1.585281E-02
43	28	1.585281E-02
28	44	1.430294E-02
44	28	1.430294E-02
28	45	1.394799E-02
45	28	1.394799E-02
28	46	1.378769E-02
46	28	1.378769E-02
28	47	1.359281E-02
47	28	1.359281E-02
28	48	1.333462E-02
48	28	1.333462E-02
28	49	1.293996E-02
49	28	1.293996E-02
28	50	1.180314E-02
50	28	1.180314E-02
28	51	1.248537E-02
51	28	1.248537E-02
28	52	1.201494E-02
52	28	1.201494E-02
28	53	1.081525E-02
53	28	1.081525E-02
28	54	1.061675E-02
54	28	1.061675E-02
28	55	1.049875E-02
55	28	1.049875E-02
28	56	1.090665E-02
56	28	1.090665E-02
28	58	1.014817E-02
58	28	1.014817E-02
29	29	3.253446E-02
29	30	3.110272E-02
30	29	3.110272E-02
29	31	.0315624
31	29	.0315624
29	32	3.063915E-02
32	29	3.063915E-02
29	33	2.848521E-02
33	29	2.848521E-02
29	34	2.877961E-02
34	29	2.877961E-02
29	35	2.719397E-02
35	29	2.719397E-02
29	36	2.698848E-02
36	29	2.698848E-02
29	37	2.643952E-02
37	29	2.643952E-02
29	38	2.683665E-02
38	29	2.683665E-02
29	39	2.521186E-02
39	29	2.521186E-02
29	40	.0248286
40	29	.0248286
29	41	1.965421E-02
41	29	1.965421E-02
29	42	1.996206E-02
42	29	1.996206E-02
29	43	1.736713E-02
43	29	1.736713E-02
29	44	1.567147E-02
44	29	1.567147E-02
29	45	1.527674E-02
45	29	1.527674E-02
29	46	1.509896E-02
46	29	1.509896E-02
29	47	1.489092E-02
47	29	1.489092E-02
29	48	1.460425E-02
48	29	1.460425E-02
29	49	1.417788E-02
49	29	1.417788E-02
29	50	1.293435E-02
50	29	1.293435E-02
29	51	1.367798E-02
51	29	1.367798E-02
29	52	1.316358E-02
52	29	1.316358E-02
29	53	1.184432E-02
53	29	1.184432E-02
29	54	.0116239
54	29	.0116239
29	55	.0114992
55	29	.0114992
29	56	1.195878E-02
56	29	1.195878E-02
29	58	1.112523E-02
58	29	1.112523E-02
30	30	3.294788E-02
30	31	3.218341E-02
31	30	3.218341E-02
30	32	3.002162E-02
32	30	3.002162E-02
30	33	2.767943E-02
33	30	2.767943E-02
30	34	2.803401E-02
34	30	2.803401E-02
30	35	2.645158E-02
35	30	2.645158E-02
30	36	2.624217E-02
36	30	2.624217E-02
30	37	2.569732E-02
37	30	2.569732E-02
30	38	2.608873E-02
38	30	2.608873E-02
30	39	2.449768E-02
39	30	2.449768E-02
30	40	2.416861E-02
40	30	2.416861E-02
30	41	1.909135E-02
41	30	1.909135E-02
30	42	1.941742E-02
42	30	1.941742E-02
30	43	1.688185E-02
43	30	1.688185E-02
30	44	1.523719E-02
44	30	1.523719E-02
30	45	1.484748E-02
45	30	1.484748E-02
30	46	1.467277E-02
46	30	1.467277E-02
30	47	1.447592E-02
47	30	1.447592E-02
30	48	1.419358E-02
48	30	1.419358E-02
30	49	1.378548E-02
49	30	1.378548E-02
30	50	1.257936E-02
50	30	1.257936E-02
30	51	1.329762E-02
51	30	1.329762E-02
30	52	1.279878E-02
52	30	1.279878E-02
30	53	1.151162E-02
53	30	1.151162E-02
30	54	1.129485E-02
54	30	1.129485E-02
30	55	1.117768E-02
55	30	1.117768E-02
30	56	.0116426
56	30	.0116426
30	58	.0108273
58	30	.0108273
31	31	3.269945E-02
31	32	3.049769E-02
32	31	3.049769E-02
31	33	.0280854
33	31	.0280854
31	34	2.846523E-02
34	31	2.846523E-02
31	35	2.685263E-02
35	31	2.685263E-02
31	36	2.663742E-02
36	31	2.663742E-02
31	37	2.608142E-02
37	31	2.608142E-02
31	38	2.647994E-02
38	31	2.647994E-02
31	39	2.486299E-02
39	31	2.486299E-02
31	40	2.454258E-02
40	31	2.454258E-02
31	41	1.937637E-02
41	31	1.937637E-02
31	42	1.971631E-02
42	31	1.971631E-02
31	43	1.713883E-02
43	31	1.713883E-02
31	44	.0154705
44	31	.0154705
31	45	1.507298E-02
45	31	1.507298E-02
31	46	1.489497E-02
46	31	1.489497E-02
31	47	1.469695E-02
47	31	1.469695E-02
31	48	1.440912E-02
48	31	1.440912E-02
31	49	1.399687E-02
49	31	1.399687E-02
31	50	.0127732
50	31	.0127732
31	51	1.350102E-02
51	31	1.350102E-02
31	52	1.299499E-02
52	31	1.299499E-02
31	53	1.168677E-02
53	31	1.168677E-02
31	54	1.146583E-02
54	31	1.146583E-02
31	55	1.134826E-02
55	31	1.134826E-02
31	56	1.182485E-02
56	31	1.182485E-02
31	58	1.099604E-02
58	31	1.099604E-02
32	32	3.208663E-02
32	33	2.945533E-02
33	32	2.945533E-02
32	34	2.992197E-02
34	32	2.992197E-02
32	35	.0282194
35	32	.0282194
32	36	2.798694E-02
36	32	2.798694E-02
32	37	2.739714E-02
37	32	2.739714E-02
32	38	2.781745E-02
38	32	2.781745E-02
32	39	2.611909E-02
39	32	2.611909E-02
32	40	2.581268E-02
40	32	2.581268E-02
32	41	2.036192E-02
41	32	2.036192E-02
32	42	2.073569E-02
42	32	2.073569E-02
32	43	1.802071E-02
43	32	1.802071E-02
32	44	1.626902E-02
44	32	1.626902E-02
32	45	1.584801E-02
45	32	1.584801E-02
32	46	1.565974E-02
46	32	1.565974E-02
32	47	1.545462E-02
47	32	1.545462E-02
32	48	1.515005E-02
48	32	1.515005E-02
32	49	1.471992E-02
49	32	1.471992E-02
32	50	1.343447E-02
50	32	1.343447E-02
32	51	1.419773E-02
51	32	1.419773E-02
32	52	1.366626E-02
52	32	1.366626E-02
32	53	1.228849E-02
53	32	1.228849E-02
32	54	1.205476E-02
54	32	1.205476E-02
32	55	.0119334
55	32	.0119334
32	56	1.244019E-02
56	32	1.244019E-02
32	57	1.001846E-02
57	32	1.001846E-02
32	58	1.156762E-02
58	32	1.156762E-02
33	33	3.143672E-02
33	34	3.078094E-02
34	33	3.078094E-02
33	35	2.999674E-02
35	33	2.999674E-02
33	36	2.978168E-02
36	33	2.978168E-02
33	37	2.917871E-02
37	33	2.917871E-02
33	38	.029617
38	33	.029617
33	39	2.782039E-02
39	33	2.782039E-02
33	40	2.738613E-02
40	33	2.738613E-02
33	41	2.168196E-02
41	33	2.168196E-02
33	42	2.203014E-02
42	33	2.203014E-02
33	43	1.916532E-02
43	33	1.916532E-02
33	44	1.729484E-02
44	33	1.729484E-02
33	45	1.685748E-02
45	33	1.685748E-02
33	46	1.666042E-02
46	33	1.666042E-02
33	47	1.643288E-02
47	33	1.643288E-02
33	48	1.611524E-02
48	33	1.611524E-02
33	49	1.564656E-02
49	33	1.564656E-02
33	50	1.427451E-02
50	33	1.427451E-02
33	51	1.509449E-02
51	33	1.509449E-02
33	52	1.452708E-02
52	33	1.452708E-02
33	53	1.306978E-02
53	33	1.306978E-02
33	54	1.282533E-02
54	33	1.282533E-02
33	55	1.268949E-02
55	33	1.268949E-02
33	56	1.319592E-02
56	33	1.319592E-02
33	57	1.064997E-02
57	33	1.064997E-02
33	58	1.227731E-02
58	33	1.227731E-02
34	34	3.151688E-02
34	35	2.972356E-02
35	34	2.972356E-02
34	36	2.947795E-02
36	34	2.947795E-02
34	37	2.885578E-02
37	34	2.885578E-02
34	38	2.929841E-02
38	34	2.929841E-02
34	39	2.751093E-02
39	34	2.751093E-02
34	40	2.717097E-02
40	34	2.717097E-02
34	41	2.144661E-02
41	34	2.144661E-02
34	42	2.182951E-02
42	34	2.182951E-02
34	43	1.897593E-02
43	34	1.897593E-02
34	44	1.712902E-02
44	34	1.712902E-02
34	45	1.668845E-02
45	34	1.668845E-02
34	46	1.649094E-02
46	34	1.649094E-02
34	47	1.627253E-02
47	34	1.627253E-02
34	48	1.595344E-02
48	34	1.595344E-02
34	49	1.549736E-02
49	34	1.549736E-02
34	50	1.414206E-02
50	34	1.414206E-02
34	51	1.494841E-02
51	34	1.494841E-02
34	52	1.438808E-02
52	34	1.438808E-02
34	53	.0129395
53	34	.0129395
34	54	1.269442E-02
54	34	1.269442E-02
34	55	1.256484E-02
55	34	1.256484E-02
34	56	1.308705E-02
56	34	1.308705E-02
34	57	1.054749E-02
57	34	1.054749E-02
34	58	1.217176E-02
58	34	1.217176E-02
35	35	3.114563E-02
35	36	3.087806E-02
36	35	3.087806E-02
35	37	3.022869E-02
37	35	3.022869E-02
35	38	3.068544E-02
38	35	3.068544E-02
35	39	2.882635E-02
39	35	2.882635E-02
35	40	2.843325E-02
40	35	2.843325E-02
35	41	2.247183E-02
41	35	2.247183E-02
35	42	2.285949E-02
42	35	2.285949E-02
35	43	1.987766E-02
43	35	1.987766E-02
35	44	1.794063E-02
44	35	1.794063E-02
35	45	1.748216E-02
45	35	1.748216E-02
35	46	1.727609E-02
46	35	1.727609E-02
35	47	.0170447
47	35	.0170447
35	48	1.671221E-02
48	35	1.671221E-02
35	49	1.623114E-02
49	35	1.623114E-02
35	50	1.480977E-02
50	35	1.480977E-02
35	51	1.565713E-02
51	35	1.565713E-02
35	52	1.506948E-02
52	35	1.506948E-02
35	53	1.355442E-02
53	35	1.355442E-02
35	54	1.329877E-02
54	35	1.329877E-02
35	55	1.316122E-02
55	35	1.316122E-02
35	56	1.369656E-02
56	35	1.369656E-02
35	57	1.104713E-02
57	35	1.104713E-02
35	58	1.274147E-02
58	35	1.274147E-02
36	36	3.110862E-02
36	37	3.045093E-02
37	36	3.045093E-02
36	38	3.091451E-02
38	36	3.091451E-02
36	39	2.903237E-02
39	36	2.903237E-02
36	40	2.860281E-02
40	36	2.860281E-02
36	41	.0226284
41	36	.0226284
36	42	2.300921E-02
42	36	2.300921E-02
36	43	2.001175E-02
43	36	2.001175E-02
36	44	1.806043E-02
44	36	1.806043E-02
36	45	1.760065E-02
45	36	1.760065E-02
36	46	1.739373E-02
46	36	1.739373E-02
36	47	1.715918E-02
47	36	1.715918E-02
36	48	1.682553E-02
48	36	1.682553E-02
36	49	1.633934E-02
49	36	1.633934E-02
36	50	1.490762E-02
50	36	1.490762E-02
36	51	1.576202E-02
51	36	1.576202E-02
36	52	1.517006E-02
52	36	1.517006E-02
36	53	.0136461
53	36	.0136461
36	54	.0133894
54	36	.0133894
36	55	1.324982E-02
55	36	1.324982E-02
36	56	1.378364E-02
56	36	1.378364E-02
36	57	.011121
57	36	.011121
36	58	1.282361E-02
58	36	1.282361E-02
37	37	3.107444E-02
37	38	.0306049
38	37	.0306049
37	39	2.962263E-02
39	37	2.962263E-02
37	40	2.911302E-02
40	37	2.911302E-02
37	41	2.308561E-02
41	37	2.308561E-02
37	42	2.345975E-02
42	37	2.345975E-02
37	43	2.041031E-02
43	37	2.041031E-02
37	44	1.841847E-02
44	37	1.841847E-02
37	45	1.795219E-02
45	37	1.795219E-02
37	46	1.774192E-02
46	37	1.774192E-02
37	47	1.750044E-02
47	37	1.750044E-02
37	48	1.716169E-02
48	37	1.716169E-02
37	49	.0166631
49	37	.0166631
37	50	1.520177E-02
50	37	1.520177E-02
37	51	1.607515E-02
51	37	1.607515E-02
37	52	1.547089E-02
52	37	1.547089E-02
37	53	1.391853E-02
53	37	1.391853E-02
37	54	1.365766E-02
54	37	1.365766E-02
37	55	1.351375E-02
55	37	1.351375E-02
37	56	1.405016E-02
56	37	1.405016E-02
37	57	1.134187E-02
57	37	1.134187E-02
37	58	1.307347E-02
58	37	1.307347E-02
37	60	1.003645E-02
60	37	1.003645E-02
38	38	3.109319E-02
38	39	2.919352E-02
39	38	2.919352E-02
38	40	2.873494E-02
40	38	2.873494E-02
38	41	2.275205E-02
41	38	2.275205E-02
38	42	2.312814E-02
42	38	2.312814E-02
38	43	2.011812E-02
43	38	2.011812E-02
38	44	1.815562E-02
44	38	1.815562E-02
38	45	1.769466E-02
45	38	1.769466E-02
38	46	1.748702E-02
46	38	1.748702E-02
38	47	1.725012E-02
47	38	1.725012E-02
38	48	1.691544E-02
48	38	1.691544E-02
38	49	1.642537E-02
49	38	1.642537E-02
38	50	1.498553E-02
50	38	1.498553E-02
38	51	1.584538E-02
51	38	1.584538E-02
38	52	1.525004E-02
52	38	1.525004E-02
38	53	.0137189
53	38	.0137189
38	54	1.346131E-02
54	38	1.346131E-02
38	55	1.332022E-02
55	38	1.332022E-02
38	56	1.385331E-02
56	38	1.385331E-02
38	57	1.117977E-02
57	38	1.117977E-02
38	58	1.288923E-02
58	38	1.288923E-02
39	39	.0310677
39	40	3.016243E-02
40	39	3.016243E-02
39	41	2.421137E-02
41	39	2.421137E-02
39	42	.0245862
42	39	.0245862
39	43	2.140087E-02
43	39	2.140087E-02
39	44	1.931069E-02
44	39	1.931069E-02
39	45	1.882474E-02
45	39	1.882474E-02
39	46	1.860501E-02
46	39	1.860501E-02
39	47	1.834951E-02
47	39	1.834951E-02
39	48	1.799595E-02
48	39	1.799595E-02
39	49	1.747026E-02
49	39	1.747026E-02
39	50	1.593672E-02
50	39	1.593672E-02
39	51	1.685479E-02
51	39	1.685479E-02
39	52	1.622067E-02
52	39	1.622067E-02
39	53	1.459505E-02
53	39	1.459505E-02
39	54	1.432235E-02
54	39	1.432235E-02
39	55	1.417003E-02
55	39	1.417003E-02
39	56	.014722
56	39	.014722
39	57	1.189205E-02
57	39	1.189205E-02
39	58	1.370148E-02
58	39	1.370148E-02
39	59	1.011844E-02
59	39	1.011844E-02
39	60	1.051582E-02
60	39	1.051582E-02
40	40	3.106027E-02
40	41	2.446441E-02
41	40	2.446441E-02
40	42	2.495115E-02
42	40	2.495115E-02
40	43	2.168119E-02
43	40	2.168119E-02
40	44	.0195762
44	40	.0195762
40	45	1.906697E-02
45	40	1.906697E-02
40	46	1.883896E-02
46	40	1.883896E-02
40	47	1.859576E-02
47	40	1.859576E-02
40	48	1.822743E-02
48	40	1.822743E-02
40	49	1.771239E-02
49	40	1.771239E-02
40	50	.0161652
50	40	.0161652
40	51	1.708385E-02
51	40	1.708385E-02
40	52	1.644453E-02
52	40	1.644453E-02
40	53	.0147857
53	40	.0147857
40	54	.014503
54	40	.014503
40	55	1.435905E-02
55	40	1.435905E-02
40	56	1.495909E-02
56	40	1.495909E-02
40	57	1.205516E-02
57	40	1.205516E-02
40	58	1.391386E-02
58	40	1.391386E-02
40	59	1.025993E-02
59	40	1.025993E-02
40	60	1.068753E-02
60	40	1.068753E-02
41	41	3.085419E-02
41	42	2.958203E-02
42	41	2.958203E-02
41	43	2.721295E-02
43	41	2.721295E-02
41	44	2.455363E-02
44	41	2.455363E-02
41	45	2.396904E-02
45	41	2.396904E-02
41	46	2.369664E-02
46	41	2.369664E-02
41	47	.0233505
47	41	.0233505
41	48	2.291671E-02
48	41	2.291671E-02
41	49	2.222213E-02
49	41	2.222213E-02
41	50	2.026321E-02
50	41	2.026321E-02
41	51	2.144977E-02
51	41	2.144977E-02
41	52	2.063927E-02
52	41	2.063927E-02
41	53	1.858822E-02
53	41	1.858822E-02
41	54	1.824657E-02
54	41	1.824657E-02
41	55	.0180432
55	41	.0180432
41	56	1.865715E-02
56	41	1.865715E-02
41	57	1.513948E-02
57	41	1.513948E-02
41	58	1.739261E-02
58	41	1.739261E-02
41	59	1.287946E-02
59	41	1.287946E-02
41	60	.0133337
60	41	.0133337
41	61	.0125076
61	41	.0125076
41	62	1.200343E-02
62	41	1.200343E-02
41	63	.0112881
63	41	.0112881
42	42	3.082134E-02
42	43	2.676664E-02
43	42	2.676664E-02
42	44	2.418104E-02
44	42	2.418104E-02
42	45	2.354351E-02
45	42	2.354351E-02
42	46	2.325749E-02
46	42	2.325749E-02
42	47	2.296854E-02
47	42	2.296854E-02
42	48	.0225082
48	42	.0225082
42	49	2.187949E-02
49	42	2.187949E-02
42	50	1.996726E-02
50	42	1.996726E-02
42	51	2.110258E-02
51	42	2.110258E-02
42	52	2.031337E-02
52	42	2.031337E-02
42	53	1.826206E-02
53	42	1.826206E-02
42	54	1.790965E-02
54	42	1.790965E-02
42	55	1.773649E-02
55	42	1.773649E-02
42	56	.0184552
56	42	.0184552
42	57	1.489135E-02
57	42	1.489135E-02
42	58	1.717564E-02
58	42	1.717564E-02
42	59	1.267348E-02
59	42	1.267348E-02
42	60	1.318226E-02
60	42	1.318226E-02
42	61	1.230995E-02
61	42	1.230995E-02
42	62	.0118218
62	42	.0118218
42	63	1.113135E-02
63	42	1.113135E-02
43	43	.0304411
43	44	2.746169E-02
44	43	2.746169E-02
43	45	2.677063E-02
45	43	2.677063E-02
43	46	2.644898E-02
46	43	2.644898E-02
43	47	2.610074E-02
47	43	2.610074E-02
43	48	2.559179E-02
48	43	2.559179E-02
43	49	2.484692E-02
49	43	2.484692E-02
43	50	2.265994E-02
50	43	2.265994E-02
43	51	2.397444E-02
51	43	2.397444E-02
43	52	2.307148E-02
52	43	2.307148E-02
43	53	2.075743E-02
53	43	2.075743E-02
43	54	2.036268E-02
54	43	2.036268E-02
43	55	2.015507E-02
55	43	2.015507E-02
43	56	2.086884E-02
56	43	2.086884E-02
43	57	1.691552E-02
57	43	1.691552E-02
43	58	1.945538E-02
58	43	1.945538E-02
43	59	1.439237E-02
59	43	1.439237E-02
43	60	1.491542E-02
60	43	1.491542E-02
43	61	1.397792E-02
61	43	1.397792E-02
43	62	1.341797E-02
62	43	1.341797E-02
43	63	1.262302E-02
63	43	1.262302E-02
43	64	1.098626E-02
64	43	1.098626E-02
43	65	1.016851E-02
65	43	1.016851E-02
44	44	3.001204E-02
44	45	2.911287E-02
45	44	2.911287E-02
44	46	2.873607E-02
46	44	2.873607E-02
44	47	2.850267E-02
47	44	2.850267E-02
44	48	2.790166E-02
48	44	2.790166E-02
44	49	2.715169E-02
49	44	2.715169E-02
44	50	2.476428E-02
50	44	2.476428E-02
44	51	2.619106E-02
51	44	2.619106E-02
44	52	2.520895E-02
52	44	2.520895E-02
44	53	2.266448E-02
53	44	2.266448E-02
44	54	2.222118E-02
54	44	2.222118E-02
44	55	2.201345E-02
55	44	2.201345E-02
44	56	2.278508E-02
56	44	2.278508E-02
44	57	1.848021E-02
57	44	1.848021E-02
44	58	.0212578
58	44	.0212578
44	59	1.572542E-02
59	44	1.572542E-02
44	60	1.629476E-02
60	44	1.629476E-02
44	61	1.527319E-02
61	44	1.527319E-02
44	62	1.466295E-02
62	44	1.466295E-02
44	63	1.379531E-02
63	44	1.379531E-02
44	64	1.198908E-02
64	44	1.198908E-02
44	65	.0110514
65	44	.0110514
44	66	1.006077E-02
66	44	1.006077E-02
45	45	2.995066E-02
45	46	2.956168E-02
46	45	2.956168E-02
45	47	.0291417
47	45	.0291417
45	48	2.863154E-02
48	45	2.863154E-02
45	49	2.773705E-02
49	45	2.773705E-02
45	50	2.529733E-02
50	45	2.529733E-02
45	51	2.679863E-02
51	45	2.679863E-02
45	52	2.578467E-02
52	45	2.578467E-02
45	53	2.322106E-02
53	45	2.322106E-02
45	54	2.278152E-02
54	45	2.278152E-02
45	55	2.254396E-02
55	45	2.254396E-02
45	56	2.319634E-02
56	45	2.319634E-02
45	57	1.891707E-02
57	45	1.891707E-02
45	58	2.168879E-02
58	45	2.168879E-02
45	59	1.609347E-02
59	45	1.609347E-02
45	60	1.662352E-02
60	45	1.662352E-02
45	61	1.562892E-02
61	45	1.562892E-02
45	62	1.499847E-02
62	45	1.499847E-02
45	63	1.410042E-02
63	45	1.410042E-02
45	64	1.220896E-02
64	45	1.220896E-02
45	65	1.120794E-02
65	45	1.120794E-02
45	66	1.024236E-02
66	45	1.024236E-02
46	46	2.994827E-02
46	47	2.932596E-02
47	46	2.932596E-02
46	48	2.895819E-02
48	46	2.895819E-02
46	49	2.799514E-02
49	46	2.799514E-02
46	50	.0255544
50	46	.0255544
46	51	2.708381E-02
51	46	2.708381E-02
46	52	2.606026E-02
52	46	2.606026E-02
46	53	.0234918
53	46	.0234918
46	54	2.305355E-02
54	46	2.305355E-02
46	55	2.280319E-02
55	46	2.280319E-02
46	56	.0234024
56	46	.0234024
46	57	1.913295E-02
57	46	1.913295E-02
46	58	2.190462E-02
58	46	2.190462E-02
46	59	1.627634E-02
59	46	1.627634E-02
46	60	1.679115E-02
60	46	1.679115E-02
46	61	1.580593E-02
61	46	1.580593E-02
46	62	1.516609E-02
62	46	1.516609E-02
46	63	1.425398E-02
63	46	1.425398E-02
46	64	1.232404E-02
64	46	1.232404E-02
46	65	1.129481E-02
65	46	1.129481E-02
46	66	1.033799E-02
66	46	1.033799E-02
47	47	2.987549E-02
[truncated: 1,904 more rows]
