# Supplementary material for: Environmental offsets, resilience and cost-effective conservation
Source: R Soc Open Sci. 2015 Jul 8;2(7):140521. doi: 10.1098/rsos.140521 (PMC4632573; doi:10.1098/rsos.140521)
Supplement: Supplementary Material_ReefNodeLocation_Ningaloo.txt [file rsos140521supp3.txt]

0	0.988169807	1
1	0.968303685	0.988365326
2	0.903124567	0.981304568
3	0.888338673	0.981296807
4	0.882761838	0.979827706
5	0.874100382	0.978966328
6	0.854952622	0.975148785
7	0.826765606	0.969118925
8	1	0.969739553
9	0.993269749	0.966010985
10	0.807801075	0.966379287
11	0.802405419	0.964867476
12	0.989473825	0.962811245
13	0.786886115	0.961205736
14	0.781839223	0.960076086
15	0.985615625	0.95976095
16	0.723365434	0.951524883
17	0.976011106	0.954452393
18	0.683192175	0.939720235
19	0.674528645	0.938303461
20	0.64113363	0.916615221
21	0.628623259	0.897204328
22	0.61317164	0.881791348
23	0.594692534	0.858727164
24	0.575185397	0.83943516
25	0.590535096	0.847631786
26	0.57151206	0.83487116
27	0.545713958	0.814160972
28	0.520020357	0.792773287
29	0.499559873	0.775129701
30	0.514537657	0.778656116
31	0.511934239	0.775641536
32	0.500399889	0.767130671
33	0.474669801	0.759350321
34	0.483284	0.759651468
35	0.468919065	0.753383236
36	0.466055929	0.752701325
37	0.46010113	0.750605148
38	0.464030499	0.752186801
39	0.448905446	0.745359207
40	0.455477781	0.74204085
41	0.393073778	0.717472012
42	0.410254049	0.716785418
43	0.375524215	0.701722976
44	0.358100554	0.68920317
45	0.347082365	0.687282955
46	0.342622903	0.686309783
47	0.345491748	0.683667974
48	0.337462029	0.682150758
49	0.338815396	0.677400517
50	0.32485526	0.665950273
51	0.329431871	0.673603664
52	0.32349527	0.668833308
53	0.29485858	0.657874087
54	0.286343336	0.656574135
55	0.291534554	0.653957294
56	0.328531344	0.653737913
57	0.260212519	0.632872221
58	0.309226157	0.646029928
59	0.231744382	0.613380388
60	0.275822019	0.612251075
61	0.227740957	0.609662119
62	0.225937647	0.603843972
63	0.226573043	0.594735522
64	0.266007734	0.570534802
65	0.326019114	0.556377799
66	0.254696652	0.547359022
67	0.339408901	0.535341256
68	0.352235334	0.526451642
69	0.361466288	0.525395309
70	0.38666398	0.507239823
71	0.392055901	0.504393447
72	0.399585822	0.500213486
73	0.414933476	0.496378622
74	0.425543087	0.485739076
75	0.433556455	0.447270647
76	0.383725571	0.391176726
77	0.413062349	0.384118853
78	0.399889632	0.378706287
79	0.401542542	0.376890126
80	0.399298601	0.374510412
81	0.396698753	0.368631657
82	0.41234155	0.36908697
83	0.400306498	0.363081628
84	0.407787623	0.354350939
85	0.412086277	0.338208926
86	0.419404928	0.32587852
87	0.440650656	0.308494865
88	0.43707991	0.27549022
89	0.425603745	0.256159172
90	0.437430349	0.250387829
91	0.437085822	0.245977086
92	0.438029615	0.23882578
93	0.4360647	0.234114438
94	0.436463127	0.227680693
95	0.419007527	0.215344965
96	0.41533689	0.208201958
97	0.307645421	0.173466296
98	0.243487203	0.169970932
99	0.22744387	0.16440596
100	0.206895353	0.153425736
101	0.182341755	0.137926768
102	0.175284102	0.129655562
103	0.17332818	0.125427725
104	0.160956956	0.116519638
105	0.150191727	0.110794307
106	0.14276074	0.107807009
107	0.139852698	0.103611893
108	0.141591165	0.099730408
109	0.139441071	0.097686764
110	0.101923783	0.091804963
111	0.073468369	0.070042141
112	0.018248091	0.035895838
113	0	0
